# Supplementary material for: Phonon-Induced Wake Potential in a Graphene–Insulator –Graphene Structure
Source: Nanomaterials (Basel). 2024 Dec 5;14(23):1951. doi: 10.3390/nano14231951 (PMC11643178; doi:10.3390/nano14231951)
Supplement: Supplementary file 1 [file nanomaterials-14-01951-s001.zip]

Archive with 1 entries (1 files):
- nanomaterials-3290376-supplementary.pdf
